# Supplementary material for: Toxoplasma gondii UBL-UBA Shuttle Protein DSK2s Are Important for Parasite Intracellular Replication
Source: Int J Mol Sci. 2021 Jul 26;22(15):7943. doi: 10.3390/ijms22157943 (PMC8348199; doi:10.3390/ijms22157943)
Supplement: Supplementary file 1 [file ijms-22-07943-s001.zip]

Archive with 1 entries (1 files):
- ijms-1279730-SI.xlsx
