# Supplementary material for: Toxoplasma gondii UBL-UBA Shuttle Protein DSK2s Are Important for Parasite Intracellular Replication
Source: Int J Mol Sci. 2021 Jul 26;22(15):7943. doi: 10.3390/ijms22157943 (PMC8348199; doi:10.3390/ijms22157943)
Supplement: Supplementary file 1 [file ijms-22-07943-s001.zip › ijms-1279730-SI.xlsx]

## Sheet: Sheet1
Primers used to construct pDHFR-dsk2b
primer1	5'-ATAGGGCGAATTGGGTACCACTTCTGGATTTCTCTGACG-3'
primer2	5'-AAATCGAATGACATGCTAGCGCGCGCGAGCAGACGGTCT-3'
primer3	5'-GGGGGATCGATCCACTAGTAGACGCGTGCATGCAGCGGA-3'
primer4	5'-GCGGGACATGCATACTAGTAAGTTCCTCGTTGTCTCTCA-3'
primer5	5'-CTAGCATGTCATTCGATTTTCA-3'
primer6	5'-ACTAGTGGATCGATCCCCCGGG-3'
primer7	5'-ACTAGTATGCATGTCCCGCGT-3'
primer8	5'-GGTACCCAATTCGCCCTATAGTGA-3'
gRNA sequence	5'-GCAGGCCAGAGTTCGACTCG-3'
Primers used to construct pSAG1-CAS9-U6gRNA (dsk2b)
CRISPR-dsk2b- AvrII-F	5'-CGCCAATATTGCATCCTAGGCCTGACGCGCCTCCTGCAG-3'
CRISPR-dsk2b- AvrII-R	5'-CGAGTCGAACTCTGGCCTGCAACTTGACATCCCCATTTA-3'
CRISPR-dsk2b- KpnI-F	5'-GCAGGCCAGAGTTCGACTCGGTTTTAGAGCTAGAAATAG-3'
CRISPR-dsk2b- KpnI-R	5'-TCGAGGGGGGGCCCGGTACCCAATTCGCCCTATAGTGAG-3'
